# Supplementary material for: From Soil to Wine: Influence of Vegetative Covers on Microbial Communities and Fermentative Dynamics in Cabernet Sauvignon
Source: Microorganisms. 2025 Dec 9;13(12):2804. doi: 10.3390/microorganisms13122804 (PMC12735590; doi:10.3390/microorganisms13122804)
Supplement: Supplementary file 1 [file microorganisms-13-02804-s001.zip]

Archive with 2 entries (2 files):
- Supp Mat Abundance.xls
- Supp Mat Beta diversity.pdf
