# Supplementary material for: From Soil to Wine: Influence of Vegetative Covers on Microbial Communities and Fermentative Dynamics in Cabernet Sauvignon
Source: Microorganisms. 2025 Dec 9;13(12):2804. doi: 10.3390/microorganisms13122804 (PMC12735590; doi:10.3390/microorganisms13122804)
Supplement: Supplementary file 1 [file microorganisms-13-02804-s001.zip › Supp Mat Abundance.xls]

## Sheet: Table S1 Grape phylum yeast
Treatment	Phylum
	Ascomycota	Basidiomycota
AgroChemical	100	0
Weed	92.75	7.25
White clover	95.05	4.95
Red Clover	99.11	0.89
Lupine	99.99	0.01
Burr medic	100	0

## Sheet: Table S2 Grape genus Fungi
Treatment	Genus
	Alternaria	Cladosporium	Metschnikowia	Saccharomyces	Sporobolomyces	Stemphylium	Vishniacozyma
AgroChemical	0	99.99	0	0	0	0	0
Weed	1.63	88.77	0.01	0	0	0.02	7.25
White clover	11.13	80.04	0	0	0	2.7	4.95
Red Clover	3.97	91.41	1.88	0	0.89	0	0
Lupine	15.13	50.74	0.01	0	0	34.11	0.01
Burr medic	6.15	91.09	0	0	0	0.64	0

## Sheet: Table S3 Grape bacteria
	PHYLUM
TREATMENTS	Actinobacteriota	Proteobacteria	Firmicutes
AgroChemical	32.4484	23.4509	33.2141
Weed	30.03	48.21	13.43
White clover	57.1684	37.0776	0
Red Clover	33.45	50.7	12.45
Lupine	22.6	48.78	22.26
Burr medic	90.07	4.7	2.17

## Sheet: Table S4 Grape genus bacteria
	GENUS
TREATMENTS	Acinetobacter	Alloprevotella	Candidatus Tremblaya	Corynebacterium	Enhydrobacter	Jeotgalicoccus	Kocuria	Komagataeibacter	Lactococcus	Lonsdalea	Micrococcus	Nocardioides	Oerskovia	Paracoccus	Pseudomonas	Psychrobacter	Streptococcus	Tatumella	Varibaculum
AgroChemical	0	10.77	22.47	8.85	0	0	0	0	33.21	0	20.06	0	0	0	0	0	0	0	0
Weed	2.14	0	0.69	24.76	0	0	0.61	4.8	0	4.97	0	0	0	8.08	1.55	0.11	3.89	6.44	0
White clover	0	0	22.92	5.56	0	0	8.62	0	0	0	0	31.75	11.19	0	0	9.75	0	0	0
Red Clover	1.46	0	11.79	9.99	17.12	11.28	0.38	1.16	0	0	0	0	0	0.49	0.08	0.1	0.28	12.18	22.52
Lupine	9.11	0	0.03	17.53	3.57	0	1.55	4.69	0	0.06	0	0	0	0.33	9.13	0.17	13.72	7.69	0.12
Burr medic	0.33	0	3.93	77.26	0	0	7.53	0	0	0	0	0	0	0	0	0	0	0	0

## Sheet: Table S5 Fermentation Fungi phy
		Phylum
Alcoholic fermentation step	Treatments	Ascomycota	Basidiomycota
I	AgroChemical-Initial	96.71	3.29
M	AgroChemical-Medium	99.42	0.58
F	AgroChemical-Final	99.94	0.06
I	Weed Initial	94.27	5.73
M	Weed Medium	99.48	0.52
F	Weed Final	99.73	0.27
I	White clover Initial	92.17	7.83
M	White clover Medium	99.87	0.13
F	White clover Final	99.11	0.89
I	Red Clover Initial	91.59	8.41
M	Red Clover medium	99.94	0.06
F	Red Clover final	99.96	0.04
I	Lupine initial	95.05	4.95
M	Lupine medium	99.81	0.19
F	Lupine final	99.84	0.16
I	Burr medic initial	90.64	9.36
M	Burr medic medium	99.28	0.72
F	Burr medic fiinal	99.78	0.22

## Sheet: Table S6 Fermentation Fungi gen
		Genus
Alcoholic fermentation step	Treatment	Alternaria	Cladosporium	Filobasidium	Hanseniaspora	Metschnikowia	Saccharomyces	Vishniacozyma
I	AgroChemical-Initial	0.5	74.57	0.29	0.45	7.24	12.23	2.62
M	AgroChemical-Medium	0.05	5.67	0.12	2.17	65.2	21.91	0.39
F	AgroChemical-Final	0.01	3.82	0.02	0.12	75.8	15.75	0.03
I	Weed Initial	0.67	75.76	0.1	0.08	9.92	3.19	5.58
M	Weed Medium	0.06	2.17	0.12	0.25	10.94	83.86	0.34
F	Weed Final	0.13	1.55	0.07	0.03	60.04	25.08	0.19
I	White clover Initial	0.24	76.92	0.55	0.22	2.85	10.38	7.67
M	White clover Medium	0.01	6.47	0.01	0.09	78.9	3.05	0.05
F	White clover Final	0.01	1.61	0.01	0.04	55.53	35.4	0.04
I	Red Clover	0.87	86.58	0.64	0.44	13.17	1.59	6.75
M	Red Clover	0.03	4.16	0.03	0.44	79.88	4.08	0.08
F	Red Clover	0.07	6.33	0.2	0.1	93.97	29.48	0.5
I	Lupine	0.51	69.68	0.23	0.14	12.62	9.16	4.53
M	Lupine	0	3.55	0.04	0.3	74.98	8.29	0.13
F	Lupine	0.01	6.33	0.02	0.04	72.74	12.88	0.09
I	Burr medic	1.1	83.89	0.06	0.01	3.89	0.01	9.21
M	Burr medic	0.1	8.15	0.19	0.43	58.37	23.89	0.46
F	Burr medic	0.11	3.29	0.03	0.03	48.79	39.86	0.15

## Sheet: Table S7 Fermentation Bact phy 
		Phylum
Alcoholic fermentation step	Treatment	Acidobacteriota	Actinobacteriota	Chloroflexi	Desulfobacterota	Firmicutes	Planctomycetota	Proteobacteria
I	AgroChemical-Initial	5.19325	9.24816	1.52719	1.96393	19.7435	0.868859	56.8711
M	AgroChemical-Medium	4.08407	3.01142	0.383843	0.0116846	2.74682	0.10327	88.406
F	AgroChemical-Final	0	4.09531	0.0891963	0	16.4766	0	79.1753
I	Weed Initial	2.34303	14.9879	1.96673	0.037915	19.5163	0.652403	58.3311
M	Weed Medium	2.89846	1.74555	0.846936	0	10.221	0.63618	81.2913
F	Weed Final	0	8.63242	0.195289	0	26.7672	0	64.4051
I	White clover Initial	6.50758	15.2105	2.3256	1.5456	18.805	1.38602	48.8526
M	White clover Medium	2.17058	4.98673	1.17379	2.90853	14.7401	0	71.4091
F	White clover Final	0	5.36085	0.0534831	0	22.1302	0	72.3848
I	Red Clover	2.10159	9.77244	1.48849	0	12.2409	0.561122	71.5844
M	Red Clover	3.68055	3.64924	1.71665	0	11.5269	2.28561	73.5476
F	Red Clover	0.0122923	7.88943	0.223606	0.0245847	26.2707	0.0158044	65.4415
I	Lupine	4.22148	10.2245	1.51435	0.745703	21.2284	2.1211	56.4163
M	Lupine	0.301714	5.17773	0.0680146	0	15.3524	0.144823	78.6186
F	Lupine	0	6.97156	0.190495	0	35.3085	0	57.3618
I	Burr medic	4.25623	9.94261	1.16447	2.77018	17.3159	2.3315	58.7761
M	Burr medic	4.46901	2.85365	0.680262	0	11.8487	1.23257	73.7027
F	Burr medic	0.0268329	5.19214	0.153522	0	22.8585	0	71.5731

## Sheet: Table S8 Fermentation Bact gen 
		genus
Alcoholic fermentation step	Teatment	Lonsdalea	Streptomyces	Paenisporosarcina	Gluconobacter	Komagataeibacter	Tatumella
I	AgroChemical-Initial	0.12	1.9	4.47	2.47	6.69	27.89
M	AgroChemical-Medium	0.07	0.47	0.66	4.27	2.43	76.21
F	AgroChemical-Final	0.45	1.71	4.31	4.74	6.96	59.58
I	Weed Initial	0	2.59	2.85	2.99	27.43	9.24
M	Weed Medium	0.26	0.42	1.38	4.8	7.32	62
F	Weed Final	0	3.65	4.27	6.48	14.72	35.61
I	White clover Initial	1.11	3.46	3.85	1.74	12.88	7.45
M	White clover Medium	0.29	0.72	1.64	4.32	6.86	46.02
F	White clover Final	0	1.94	4.44	5.32	14.98	48.5
I	Red Clover	0.08	1.95	2.3	1.24	43.09	13.85
M	Red Clover	0	1.55	3.57	7.98	10.94	44.29
F	Red Clover	0.01	4.53	4.24	4.56	22.61	34.21
I	Lupine	0	1.09	3.29	1.58	17.29	18.28
M	Lupine	0.26	0.57	4.05	6.71	8.87	54.48
F	Lupine	0.55	2.82	5.65	4.61	13.29	34.48
I	Burr medic	3.87	0.76	2.4	0.65	11.44	19.94
M	Burr medic	0.49	0.98	2.02	3.76	12.5	48.89
F	Burr medic	0.47	1.79	3.23	3.74	13.09	49.8
